# Supplementary material for: Comparison of Four fMRI Paradigms Probing Emotion Processing
Source: Brain Sci. 2021 Apr 21;11(5):525. doi: 10.3390/brainsci11050525 (PMC8142995; doi:10.3390/brainsci11050525)
Supplement: Supplementary file 1 [file brainsci-11-00525-s001.zip]

Archive with 1 entries (1 files):
- brainsci-1161826-supplementary.pdf
